# Supplementary material for: Architectural and Technological Improvements to Integrated Bioprocess Models towards Real-Time Applications
Source: Bioengineering (Basel). 2022 Oct 9;9(10):534. doi: 10.3390/bioengineering9100534 (PMC9598293; doi:10.3390/bioengineering9100534)
Supplement: Supplementary file 1 [file bioengineering-09-00534-s001.zip]

Archive with 1 entries (1 files):
- bioengineering-1929434-supplementary for conversion.pdf
